# Supplementary material for: Development of Thermosensitive and Mucoadhesive Hydrogel for Buccal Delivery of (S)-Ketamine
Source: Pharmaceutics. 2022 Sep 24;14(10):2039. doi: 10.3390/pharmaceutics14102039 (PMC9608784; doi:10.3390/pharmaceutics14102039)
Supplement: Supplementary file 1 [file pharmaceutics-14-02039-s001.zip]

Archive with 1 entries (1 files):
- pharmaceutics-1899386-supplementary.pdf
